# Supplementary material for: RNF213 promotes Treg cell differentiation by facilitating K63-linked ubiquitination and nuclear translocation of FOXO1
Source: Nat Commun. 2024 Jul 16;15:5961. doi: 10.1038/s41467-024-50392-z (PMC11252262; doi:10.1038/s41467-024-50392-z)
Supplement: Supplementary file 4 — Source Data [file 41467_2024_50392_MOESM4_ESM.xlsx]

## Sheet: Fig.1
Fig. 1A	Days	Rnf213fl/fl					Rnf213;CD4-Cre					Fig. 1 B	IFN-γ		Fig. 1C	Rnf213fl/fl	Rnf213;CD4-Cre	Fig. 1D	Rnf213fl/fl	Rnf213;CD4-Cre
	0	0	0	0	0	0	0	0	0	0	0		Rnf213fl/fl	Rnf213;CD4-Cre		5.11	12.2		14	4.84
	10	0	0	0	0	0	0	0	0	0	0		387.991	657.336		4.43	14.9		13.8	5.6
	11	0	0	0	0	0	0	0	0	0	0		348.893	694.669		4.97	13.2		17.8	3.06
	12	0	0	0	0	0	0	0	0	1	1		509.77	792.462		5.42	10.4		11.2	6.65
	13	0	0	0	1	1	0	1	1	2	2		451.059	755.409		6.27	11.8		15.4	4.24
	14	0	1	1	2	2	1	1	2	3	3		447.934	731.997
	15	1	2	2	2	2	1	2	3	3	3		IL-17A
	16	1	2	2	3	3	2	2	3	3	4		247.545	543.743
	17	2	2	2	3	3	2	3	3	4	4		216.064	423.291
	18	2	2	2	3	4	2	3	3	4	4		293.717	444.753
	19	2	2	2	3	4	2	3	3	4	4		239.917	411.282
	20	2	2	2	3	3	2	2	3	4	4		270.544	425.482
	21	2	2	2	3	3	2	2	3	4	4		GM-CSF
	22	1	2	2	3	3	2	2	3	4	4		474.751	732.976
													404.505	816.627
													540.442	795.44
													556.52	826.345
													576.562	745.434
													IL-10
													120.447	44.2521
													124.631	63.2339
													137.415	65.4557
													119.308	58.3783
													137.066	56.478

## Sheet: Fig.2
Fig. 2C		CD45.1	CD4.2	Fig. 2D		CD45.1	CD4.2	Fig. 2E		CD45.1	CD4.2
	IFN-γ+CD4+T/CD4+T	18	17.3		Foxp3+CD25+CD4+T	14.2	7.76		Foxp3	0.95	0.21
		19.5	17.5			15.2	6.63			0.94	0.45
		21.4	19.6			16.1	6.24			1.11	0.4
		17.1	17.1			13.8	8.65			1.12	0.34
		16.4	15.4			12.4	9.12			0.88	0.44
	IL17A+CD4+T/CD4+T	14.7	14.5						Tgfb	0.94	0.42
		14.2	13.1							0.88	0.56
		13.1	12.8							0.99	0.61
		15.6	16.4							1.11	0.51
		16.2	16.1							1.18	0.46
									l10	1.05	0.35
										1.08	0.62
										1.12	0.45
										0.84	0.55
										0.91	0.49

## Sheet: Fig.3
Fig. 3B	Days	CD45.1+ Tn					CD45.1+ Tn+WT Treg					CD45.1+ Tn+Rnf213-/-Treg					Fig. 3C		CD45.1+ Tn	CD45.1+ Tn+WT Treg	CD45.1+ Tn+Rnf213-/-Treg	Fig.3D			CD45.1+ Tn					CD45.1+ Tn+ WT Treg					CD45.1+ Tn+Rnf213-/-Treg					Fig.3F		CD45.1+ Tn	CD45.1+ Tn+ WT Treg	CD45.1+ Tn+Rnf213-/-Treg
	0	0	0	0	0	0	0	0	0	0	0	0	0	0	0	0		IL-17A	290.993	163.197	245.869		Cell types	CD45.1	89.6	92.3	94.5	88.1	86.3	47.2	42.36	44.25	48.2	52.1	70.3	68.5	75.2	67.1	76.3		Foxp3+ CD25+(%)	14.3	27.3	19.2
	10	0	0	0	0	0	0	0	0	0	0	0	0	0	0	0			261.67	133.426	265.735			CD45.2	1.24	0.85	1.02	2.32	3.54	38	35.6	36.7	39.8	38.7	17.1	16.4	18.1	13.6	19.3			16.5	29.3	17.8
	11	0	0	0	1	1	0	0	0	0	1	0	0	0	0	0			307.328	124.746	223.969																					15.1	25.4	16.2
	12	1	1	1	1	2	0	0	1	1	1	0	0	0	0	1			338.294	154.706	274.327		Cell count（×105）	Total	1.33	1.56	1.38	1.26	1.35	0.56	0.54	0.61	0.68	0.73	0.98	1.12	0.87	0.97	1.1			13.8	26.1	20.1
	13	1	1	1	2	3	0	1	1	2	2	0	0	0	1	1			335.95	135.642	265.598			CD45.1	1.19168	1.43988	1.3041	1.11006	1.16505	0.26432	0.228744	0.269925	0.32776	0.38033	0.68894	0.7535	0.65424	0.65087	0.85456			13.2	28.9	22.3
	14	1	2	2	2	3	0	1	2	2	2	0	0	0	1	2		IL-10	114.391	279.074	170.944			CD45.2	0.016492	0.01326	0.014076	0.029232	0.04779	0.2128	0.19224	0.22387	0.27064	0.28251	0.16758	0.1804	0.15747	0.13192	0.21616
	15	1	2	2	3	4	1	1	2	2	3	0	1	1	1	2			119.858	255.452	148.739																				Cell count（×105）	0.17041	0.07216	0.13228
	16	1	2	2	3	4	1	1	2	2	3	0	1	1	1	2			110.924	224.741	165.645	Fig.3E	Cell types	IL17A+	7.73	8.65	8.12	9.03	6.21	2.05	1.25	3.25	3.14	4.05	5.25	6.35	5.14	5.01	4.07			0.23758	0.06702	0.13412
	17	1	2	3	3	4	2	2	2	2	3	0	1	1	2	2			103.714	235.256	133.152			IFN+	16.3	15.7	14.2	17.8	18.2	7.23	7.56	8.56	6.25	4.85	12.1	14.2	12.4	12.7	10.5			0.19692	0.06856	0.10599
	18	2	3	3	3	3	2	2	2	2	3	0	1	1	2	3			118.464	265.713	150.915			IL17+IFN+	4.84	4.95	5.36	4.02	3.85	1.25	0.86	0.94	1.35	2.17	3.35	3.56	4.85	4.01	3.02			0.18319	0.08555	0.13082
	19	1	3	3	3	3	2	2	2	2	3	0	1	1	2	2																										0.19379	0.10992	0.11057
	20	1	3	3	3	3	1	2	2	2	3	0	1	1	2	2							Cell count（×105）	IL17A+	0.09212	0.12455	0.10589	0.10024	0.07235	0.00542	0.00286	0.00877	0.01029	0.0154	0.03617	0.04785	0.03363	0.03261	0.03478
	21	1	2	3	3	3	1	2	1	2	3	0	0	1	2	2								IFN+	0.19424	0.22606	0.18518	0.19759	0.21204	0.01911	0.01729	0.02311	0.02049	0.01845	0.08336	0.107	0.08113	0.08266	0.08973
	22	1	2	3	3	3	1	2	1	2	3	0	0	1	2	2								IL17+IFN+	0.05768	0.07127	0.0699	0.04462	0.04485	0.0033	0.00197	0.00254	0.00442	0.00825	0.02308	0.02682	0.03173	0.0261	0.02581

## Sheet: Fig.4
Fig4.D				Fig4.E				Fig4.F	1	2	3	4	5	6	7	8
									2.25	2.32	2.3	1.95	8.36	15.15	22.36	31.35
									2.12	1.92	1.85	2.21	9.24	17.35	24.95	29.24
									1.85	2.45	1.69	2.48	13.54	18.24	26.45	34.14
								Fig4.G		Cytolic			Nuclear
									WT	42.3	41.2	34.4	57.7	58.8	65.6
									Rnf213-/-	78.3	82.9	83.4	21.7	17.1	16.6

## Sheet: Fig.5
Fig. 5B		Rnf213Tg					Rnf213TgFoxp3Cre					Foxo1fl/fl					Foxo1fl/flFoxp3Cre					Rnf213TgFoxo1fl/flFoxp3Cre					Fig. 5C		Rnf213Tg	Rnf213TgFoxp3Cre	Foxo1fl/fl	Foxo1fl/flFoxp3Cre	Rnf213TgFoxo1fl/flFoxp3Cre
	0	0	0	0	0	0	0	0	0	0	0	0	0	0	0	0	0	0	0	0	0	0	0	0	0	0		IL-17A	223.995	99.0181	235.869	407.486	393.172
	10	0	0	0	0	0	0	0	0	0	0	0	0	0	0	0	0	0	0	0	0	0	0	0	0	0			204.446	98.4257	265.735	386.583	409.574
	11	0	0	0	0	0	0	0	0	0	0	0	0	0	0	0	0	0	0	0	0	0	0	0	0	0			234.885	113.487	263.969	409.507	382.771
	12	0	0	1	1	1	0	0	0	0	1	0	0	0	1	1	0	0	1	1	1	0	0	1	1	1			255.529	95.967	234.327	402.564	361.142
	13	0	1	1	1	2	0	0	0	1	1	0	1	1	1	1	1	1	1	2	2	1	1	1	2	2			253.967	108.218	215.598	370.964	405.391
	14	1	1	1	2	2	0	0	1	1	1	0	1	1	2	2	1	2	2	3	3	1	2	2	3	3
	15	1	1	2	2	3	0	1	1	1	2	1	1	2	2	2	1	3	3	3	3	1	2	3	3	3		IL-10	118.09	219.074	139.88	43.7242	43.5532
	16	1	2	2	3	3	0	1	1	2	3	1	2	2	3	3	2	3	3	3	4	1	3	3	3	4			141.712	195.452	137.84	52.4991	51.2339
	17	2	2	2	3	4	0	1	2	2	3	2	2	3	3	3	2	3	4	4	4	3	3	3	4	4			158.528	194.741	131.05	46.8323	48.6803
	18	2	2	3	3	4	0	1	2	3	3	2	2	3	3	4	3	3	4	4	4	2	4	4	4	4			144.47	205.256	118.857	57.6286	49.2659
	19	2	2	3	3	4	0	1	1	3	3	2	2	3	3	3	3	3	4	4	4	2	3	4	4	4			124.322	205.713	125.46	43.5312	50.0537
	20	2	2	2	3	4	0	1	1	3	3	2	2	3	3	3	3	3	3	4	4	2	3	3	4	4
	21	2	2	2	3	4	0	1	1	2	3	2	2	3	3	3	2	3	3	4	4	1	3	3	4	4	Fig. 5D		Rnf213Tg	Rnf213TgFoxp3Cre	Foxo1fl/fl	Foxo1fl/flFoxp3Cre	Rnf213TgFoxo1fl/flFoxp3Cre
	22	2	2	2	2	4	0	1	1	2	3	2	2	2	3	3	2	3	3	4	4	1	3	3	4	4		Foxp3+CD25+CD4+T	15.1	21.3	13.6	5.62	6.04
																													16.5	20.1	15.7	5.02	7.74
																													14.1	23.9	13.5	6.31	5.21

## Sheet: Fig.6
Fig.6A				Fig.6B				Fig.6C		1	2	3	4	5	6	Fig.6D		Vector					RNF213					RNF213 ΔRING
									Foxp3 promoter	2.13995	2.4553	2.00425	20.7626	62.0485	28.3837		Foxo1fl/fl	19.6	21.3	23.1	18.2	17.6	35.8	38.5	32.1	37.8	34.1	22.2	24.1	20.5	18.9	22.7
										1.94446	2.43967	1.92843	19.4767	59.1009	26.6483		Foxo1fl/flCD4Cre	6.93	6.25	6.35	10.3	7.71	7.15	6.65	6.54	11.4	10.4	7.23	9.63	11.4	7.85	7.84
										2.24885	2.54663	2.35842	24.7738	52.5038	22.9392

## Sheet: Fig.7
Fig.7A	Tn	Th0	Th1	Th2	Th17	Treg	Fig.7D	Vectot	RNF213	RNF213 ΔRING	Fig.7E		Vector			RNF213			RNF213 ΔRING			Fig.7G		-										MOG
	0.96	0.256	0.123	0.2141	0.6254	0.6985		18.3	27.2	20.4		0	0.94	1.12	0.92	1.12	1.05	0.98	1.24	1.11	0.82		HC	1	0.617	1.073	1.383	1.36	1.52	0.745	0.93	1.129	0.874	0.923	0.897	0.953	0.966	1.025	1.16	0.575	0.856	0.941	0.777
	0.94	0.3102	0.204	0.1452	0.5478	0.7541		19.8	28.9	18.2		0.25	3.25	2.852	3.514	5.658	5.265	6.321	3.512	2.748	4.321		MS	0.835	0.555	0.67	0.565	0.911	0.7	1.127	0.622	0.424	0.399	0.461	0.206	0.294	0.484	0.658	0.394	0.572	0.445	0.203	0.621
	1.1	0.2465	0.1425	0.1145	0.5214	0.6214		17.5	25.8	21.9		0.5	5.358	6.214	5.965	9.3652	8.2145	9.6521	6.0231	5.841	5.74
												1	14.23	12.658	13.254	18.325	19.125	19.3652	15.32	13.21	14.521
												2	15.325	16.325	17.254	23.21	26.212	25.123	16.325	17.548	18.214
Fig.7B
Fig.7C	1	2	3	4	5	6
	1.93995	2.25529	1.56328	19.1893	47.9078	22.4054
	1.74446	2.23967	1.95316	17.6305	42.5761	22.513
	2.04885	2.34663	2.21901	16.8551	51.1941	25.2042

## Sheet: SFig.1
sFig.1A				sFig.1D		WT			Rnf213-/-			sFig.1H		WT			Rnf213-/-
					DN	5.82	4.21	6.12	3.74	3.42	5.21		IFN-γ-IL-17+	1.81	1.75	1.64	2.03	1.79	2.1
					DP	82.5	84.1	80.5	82.1	83.8	81.2		IFN-γ+IL-17-	5.62	5.74	5.03	6.02	5.84	6.11
					CD4	7.81	6.71	8.21	8.12	7.12	6.32		IFN-γ+IL-17+	0.91	0.84	1.02	0.83	0.72	0.96
					CD8	3.87	4.98	5.17	3.74	5.66	7.27
					（×105）	WT			Rnf213-/-			sFig.1I	WT	Rnf213-/-
					Total	156.3	164.8	160.2	170.2	154.8	158.7		15.3	5.34
					DN	9.09666	6.93808	9.80424	6.36548	5.29416	8.26827		15.8	6.89
					DP	128.947	138.597	128.961	139.734	129.722	128.864		14.9	5.68
					CD4	12.207	11.0581	13.1524	13.8202	11.0218	10.0298
sFig.1B	Weeks	WT	Rnf213-/-		CD8	6.04881	8.20704	8.28234	6.36548	8.76168	11.5375
	24	0
	24	0
	24	0		sFig.1E		WT			Rnf213-/-
	24	0			CD3	29.3	31.5	28.6	30.9	32.1	29.7
	24	0			CD19	62.7	64.2	60.4	63.6	64.2	61.6
	24	0
	24	0
	24	0		sFig.1G		WT			Rnf213-/-
	24	0			CD4	64.6	66.1	62.8	65.1	66.8	64.7
	24	0			CD8	31.2	30.4	34.1	30.9	30.1	33.7
	24		0
	24		0		（×105）	WT			Rnf213-/-
	24		0		Total	3.52	3.01	3.47	3.12	3.61	3.32
	24		0		CD4	2.27392	1.98961	2.17916	2.03112	2.41148	2.14804
	24		0		CD8	1.09824	0.91504	1.18327	0.96408	1.08661	1.11884
	24		0
	24		0
	24		0
	24		0
	24		0

## Sheet: SFig.2
sFig.2A		WT										Rnf213-/-										sFig.2B		WT	Rnf213-/-	sFig.2C		WT	Rnf213-/-	sFig.2E		WT	Rnf213-/-	sFig.2F	Days	WT CD4+T→Rag1-/-					Rnf213-/-CD4+T→Rag1-/-					sFig.2G		WT CD4+T→Rag1-/-	Rnf213-/-CD4+T→Rag1-/-
	0	0	0	0	0	0	0	0	0	0	0	0	0	0	0	0	0	0	0	0	0		IFN-γ	387.991	657.336		IFN-γ+IL-17A-	15.4	23.1		IFN-γ	1075.98	1717.61		0	0	0	0	0	0	0	0	0	0	0		IFN-γ	308.803	534.988
	9	0	0	0	0	0	0	0	0	0	0	0	0	0	0	0	0	0	0	0	0			348.893	694.669			15.9	25.8			997.785	1507.21		10	0	0	0	0	0	0	0	0	0	0			353.603	486.116
	10	0	0	0	0	0	0	0	0	0	0	0	0	0	0	0	0	0	0	1	1			509.77	792.462			16.8	26.3			1119.54	1801.91		11	0	0	0	0	0	0	0	0	0	0			330.954	562.213
	12	0	0	0	0	0	0	1	1	1	1	0	0	0	0	0	1	1	1	2	2			451.059	555.409			14.2	22.1			1202.12	1712.98		12	0	0	0	0	0	0	0	0	0	0			306.491	613.824
	13	0	0	0	1	1	1	1	1	1	1	0	0	1	1	1	1	2	2	2	3			447.934	631.997			13.4	20.4			1195.87	1656.79		13	0	0	0	1	1	0	0	1	1	2			258.396	609.918
	14	0	1	1	1	1	1	1	1	2	2	0	1	1	2	2	2	2	2	3	3														14	0	1	1	1	1	0	1	2	2	2
	15	1	1	1	1	1	1	2	2	3	3	1	1	2	2	2	3	3	3	3	3		IL-7A	247.545	343.743		IFN-γ-IL-17A+	8.73	10.5		IL-7A	427.486	644.894		15	1	1	1	2	2	1	1	2	3	3		IL-7A	165.869	233.995
	16	1	1	1	2	3	2	2	2	3	3	1	1	3	3	3	3	3	3	3	3			256.064	373.291			7.82	10.2			466.583	641.814		16	1	1	2	2	3	1	2	3	3	3			175.735	214.446
	17	1	1	2	2	3	2	2	3	3	3	2	2	3	3	3	3	3	3	4	4			293.717	444.753			7.15	9.85			429.507	720.132		17	1	2	2	2	3	2	2	3	4	4			193.969	244.885
	18	1	1	2	2	4	2	2	3	3	4	2	2	3	3	3	3	4	4	4	4			239.917	391.282			9.14	11.2			422.564	629.028		18	1	3	2	3	3	2	2	3	4	4			164.327	265.529
	19	1	1	2	2	4	3	3	3	3	4	3	3	3	3	3	3	4	4	4	4			270.544	425.482			9.47	12.8			340.964	692.732		19	1	3	2	3	3	2	3	3	3	4			145.598	263.967
	20	1	1	2	2	3	3	3	3	4	3	3	3	3	4	3	3	4	4	4	4														20	1	2	2	3	3	2	2	3	3	4
	21	1	1	2	2	3	3	3	3	4	3	4	4	3	4	3	3	2	3	4	3		GM-CSF	537.545	832.976		IFN-γ+IL-17A+	5.21	13.2		IL-10	286.586	128.09		21	1	2	2	2	3	2	2	3	3	4		IL-10	133.743	79.0181
	22	1	1	2	2	3	3	3	3	4	3	4	4	3	4	3	2	2	3	4	3			590.934	816.627			4.29	15.5			264.787	101.712		22	1	2	2	2	3	2	2	3	3	3			143.291	68.4257
	23	1	1	2	2	3	3	3	2	3	3	4	4	2	3	3	2	3	3	4	3			540.442	735.44			4.63	14.3			301.385	118.528															134.754	43.487
	24	1	1	2	2	2	3	3	2	3	3	4	4	2	3	2	3	3	3	4	3			456.52	774.751			5.94	10.4			270.571	104.47															161.282	75.967
	25	1	1	2	2	2	2	3	2	3	3	4	4	2	3	2	3	3	3	4	3			576.562	804.505			6.24	12.7			252.695	134.322															155.482	88.2177
	26	1	1	2	2	2	2	3	2	3	3	4	4	2	3	2	2	2	3	4	3					sFig.2D		WT	Rnf213-/-
	27	1	1	2	2	2	2	3	2	3	2	4	4	2	3	2	2	2	3	4	3		IL-10	120.447	54.2521		Treg	15.3	5.34																	sFig.2H		WT CD4+T→Rag1-/-	Rnf213-/-CD4+T→Rag1-/-
	28	1	1	2	2	2	2	3	3	3	2	4	4	2	3	2	2	2	3	3	3			124.631	63.2339			15.8	6.89																		IFN-γ+IL-17A+	4.21	12.1
	29	1	1	2	2	2	2	3	3	3	2	4	4	2	3	2	2	2	3	3	3			117.415	45.4557			14.9	5.68																			4.83	10.6
	30	1	1	2	2	2	2	3	3	3	2	4	4	3	3	2	2	2	3	3	3			109.308	48.3783			17.2	5.12																			4.65	13.5
																								137.066	61.478			13.4	4.25																			3.05	11
																																																3.48	12.9
																																														sFig.2I		WT CD4+T→Rag1-/-	Rnf213-/-CD4+T→Rag1-/-
																																															Treg	16.5	6.82
																																																13.8	8.29
																																																14.8	7.84
																																																16.1	5.42
																																																18.1	4.43

## Sheet: SFig.3
sFig.3A				sFig.3D		Rnf213fl/fl			Rnf213fl/flCD4Cre			sFig.3H		Rnf213fl/fl			Rnf213fl/flCD4Cre
					DN	5.02	4.36	5.32	4.53	4.01	5.14		IFN-γ-IL-17+	1.31	1.25	1.52	1.63	1.84	1.53
					DP	82.3	85.4	81.3	83.3	81.7	84.6		IFN-γ+IL-17-	4.12	4.87	4.01	5.52	5.99	5.41
					CD4	8.14	6.15	9.24	8.25	8.86	7.24		IFN-γ+IL-17+	0.51	0.36	0.64	0.75	0.61	0.84
					CD8	4.52	4.09	4.14	4.53	5.43	3.02
					（×105）	WT			Rnf213-/-			sFig.3I	Rnf213fl/fl	Rnf213fl/flCD4Cre
					Total	132.22	167.21	138.32	161.14	130.32	144.25		16.1	14.2
					DN	6.6264	7.2812	7.3416	7.2933	5.213	7.4016		15.2	15.3
					DP	108.636	142.618	112.194	134.113	106.21	121.824		17.9	13.4
					CD4	10.7448	10.2705	12.7512	13.2825	11.518	10.4256
sFig.3B	Weeks	Rnf213fl/fl	Rnf213fl/flCD4Cre		CD8	5.9928	6.8303	5.7132	6.3112	7.059	4.3488
	24	0
	24	0
	24	0		sFig.3E		Rnf213fl/fl			Rnf213fl/flCD4Cre
	24	0			CD3	30.6	33.5	29.1	32.9	35.1	31.4
	24	0			CD19	62.1	60.8	65.2	60.3	63.2	58.4
	24	0
	24	0
	24	0		sFig.3G		Rnf213fl/fl			Rnf213fl/flCD4Cre
	24	0			CD4	63	64.1	60.7	63.5	61.8	66.7
	24	0			CD8	33.3	30.7	35.1	32.9	35.8	29.1
	24		0
	24		0		（×105）	Rnf213fl/fl			Rnf213fl/flCD4Cre
	24		0		Total	3.21	3.64	3.02	3.25	3.51	3.16
	24		0		CD4	2.0223	2.33324	1.83314	2.06375	2.16918	2.01292
	24		0		CD8	1.06893	1.19028	0.93922	1.06925	1.25658	0.98276
	24		0
	24		0
	24		0
	24		0
	24		0

[truncated: 6 more sheets: SFig.4, SFig.5, SFig.6, SFig.7, SFig.8, SFig.9]
